# Supplementary material for: A human iPSC-derived midbrain neural stem cell model of prenatal opioid exposure and withdrawal: A proof of concept study
Source: PLoS One. 2025 Apr 1;20(4):e0319418. doi: 10.1371/journal.pone.0319418 (PMC11960892; doi:10.1371/journal.pone.0319418)
Supplement: S1 Table — (ZIP) [file pone.0319418.s001.zip › Supporting Information Table S1.xlsx]

## Sheet: Sheet1
Cell culture products	Manufacturer	Catalog Number
Laminin-521	BioLamina	LN521-05
Y-27632 dihydrochloride	Tocris Biosciences	1254
DMEM/F/12	Gibco	11330-032
Neurobasal media	Gibco	21103049
B27-Vitamin A	Gibco	17502048
N2 Supplement	Gibco	17502048
GlutaMAX	Gibco	35050061
Penicillin/Streptomycin	Gibco	15140122
B27+Vitamin A	Gibco	17504-044
MEM Non-essential Amino Acids (100x)	Gibco	11140050
Ascorbic acid	Sigma-Aldrich	A4034
Brain-derived neurotrophic factor (BDNF)	Prospec Bio	CYT-207
CHIR99021	STEMCELL Technologies	72052
Dibutyryl cAMP	Sigma-Aldrich	28745
Glial cell line-derived neurotrophic factor (GDNF)	Prospec Bio	CYT-305
Insulin-Transferrin-Selenium-Sodium Pyruvate (ITS-A)	Gibco	51300044
LDN193189	STEMCELL Technologies	72147
N-[N-(3,5-Difluorophenacetyl)-L-alanyl]-S-phenylglycine t-butyl ester (DAPT)	Tocris Biosciences	2634
Purmorphamine	STEMCELL Technologies	100-1049
SB431542	STEMCELL Technologies	72232
Recombinant Mouse Sonic Hedgehog C25II	Bio-techne	464-SH
TGFβ3	Gibco	PHG9302
Geltrex™ LDEV-Free Reduced Growth Factor Basement Membrane Matrix	Gibco	A1413201
mTesR™ Plus media	STEMCELL Technologies	100-0276
ReLesR™	STEMCELL Technologies	100-0484
mFreSR™	STEMCELL Technologies	05855
Accutase™	Invitrogen	00-4555-56
STEMdiff™ SMADi Neural Induction Kit	STEMCELL Technologies	8581
Cultrex poly-L-ornithine	R&D Systems	3436-100-01
Laminin, mouse purified	Sigma-Aldrich	CC095
STEMdiff™ Midbrain Neuron Differentiation Media	STEMCELL Technologies	100-0038
Human recombinant sonic hedgehog	STEMCELL Technologies	78065
STEMdiff™ Midbrain Maturation Media	STEMCELL Technologies	100-0041
Morphine sulfate	Sigma-Aldrich	M877
Antibodies	Manufacturer	Catalog Number	Final Dilution
Monoclonal OCT4 antibody (host: mouse)	Invitrogen	MA1-104	1:1000
Polyclonal SSEA-4 antibody (host: rabbit)	AbboMax	620-500	1:500
Monoclonal SOX2 antibody (host: rat)	Invitrogen	14-9811-82	1:100
Monoclonal CD56 (NCAM1) antibody (host: mouse)	Invitrogen	MA5-11563	1:200
Polyclonal Nestin antibody (host: chicken)	Invitrogen	PA5-143578	1:1000
DAPI	Sigma-Aldrich	MBD0015	1:1000
Polyclonal Tyrosine Hydroxylase (host: sheep)	Invitrogen	PA1-4679	1:1000
Monoclonal OTX2 antibody (host: mouse)	Invitrogen	MA5-15854	1:250
Monoclonal PAX6 antibody (host: mouse)	Invitrogen	MA1-109	1:200
Polyclonal FOXG1 antibody (host: goat)	Invitrogen	PA1-9043	1:166
Polyclonal OPRK1 antibody (host: goat)	Invitrogen	PA5-142643	1:500
Polyclonal TLR4 antibody (host: rabbit)	Invitrogen	48-2300	1:100
Polyclonal Adenylate Cyclase 8 antibody (host: rabbit)	Invitrogen	PA5-72589	1:100
Polyclonal MAP2 antibody (host: chicken)	Invitrogen	PA1-10005	1:1000
Monoclonal NeuN antibody (host: mouse)	Invitrogen	MA5-33103	1:500
Polyclonal GFAP antibody (host: rabbit)	EMD Millipore Corp.	ab5804	1:500
Monoclonal PDGRFα antibody (host: rat)	Invitrogen	14-1401-82	1:166
Monoclonal cAMP antibody (host: mouse)	AbboMax	500-9534	1:500
Goat anti Chicken, Alexa Fluor™ Plus 488	Invitrogen	A32931	1:500
Donkey anti Sheep, Alexa Fluor™ 555	Invitrogen	A-21436	1:1000
Goat anti Mouse, Alexa Fluor™488	Invitrogen	a11001	1:1000
Donkey anti Rat, Alexa Fluor™ 555	Invitrogen	a48270	1:1000
Donkney anti Chicken, Alexa Fluor™ 647	Invitrogen	a78952	1:500
Chicken anti Goat, Alexa Fluor™488	Invitrogen	a21467	1:166
Donkey anti Mouse, Alexa Fluor™ 647	Invitrogen	a31571	1:1000
Donkey anti Rabbit, Alexa Fluor™ 546	Invitrogen	a10040	1:500
Primers	Manufacturer	FWD	REV
NCAM1	IDT	GGCATTTACAAGTGTGTGGTTAC	TTGGCGCATTCTTGAACATGA
SOX2	IDT	CTGATTCCAGTTTGCCTCTCTC	GCAGCGTGTACTTATCCTTCTT
OCT4	IDT	GAGGATCACCCTGGGATATACA	CTCGATACTGGTTCGCTTTCTC
OPRM1	IDT	GCCCTTCCAGAGTGTGAATTAC	GTGCAGAGGGTGAATATGCTG
OPRK1	IDT	TGGCATCTCTGCAATAGTCCT	GGTTGCGATCTTTCTCTCGGG
TLR4	IDT	CATGGATGGAACTGGAGAAGAG	CTCAGCTACCCAGGATGATAAAG
OPRD1	IDT	CGTCCGGTACACTAAGATGAAGA	GCCACGTCTCCATCAGGTA
MKI67	IDT	ACGCCTGGTTACTATCAAAAGG	CAGACCCATTTACTTGTGTTGGA
OLIG1	IDT	TTAAAGTGACCAGAGCGGATG	CACTGGATACGCGAGTCTTAAA
Other	Manufacturer	Catalog Number
miRNeasy kit	Qiagen	217084
SuperScript™ First-Strand Synthesis System for RT-qPCR	Invitrogen	11904018
PowerUp™ SYBER™ Green Master Mix	Applied Biosystems	A25742
LIVE/DEAD™ Viability/Cytotoxicity Kit	Invitrogen	L3224
