# Supplementary material for: A human iPSC-derived midbrain neural stem cell model of prenatal opioid exposure and withdrawal: A proof of concept study
Source: PLoS One. 2025 Apr 1;20(4):e0319418. doi: 10.1371/journal.pone.0319418 (PMC11960892; doi:10.1371/journal.pone.0319418)
Supplement: S2 Table — (ZIP) [file pone.0319418.s004.zip]

Archive with 2 entries (2 files):
- Supporting Information S2.xlsx
- __MACOSX/._Supporting Information S2.xlsx
