# Supplementary material for: A human iPSC-derived midbrain neural stem cell model of prenatal opioid exposure and withdrawal: A proof of concept study
Source: PLoS One. 2025 Apr 1;20(4):e0319418. doi: 10.1371/journal.pone.0319418 (PMC11960892; doi:10.1371/journal.pone.0319418)
Supplement: S2 Table — (ZIP) [file pone.0319418.s004.zip › Supporting Information S2.xlsx]

## Sheet: Fig 1
Fig. 1f: NCAM, SOX2, and OCT4 relative expression over time
Days in Vitro	OCT4			SOX2			NCAM1
0	0.742671	1.11054	1.21246	1.02362	1.06372	0.918402	0.790321	1.13836	1.11152
14	0.00847115	0.00799757	0.00605648	10.7158	12.8903	11.871	49.4855	66.0048	51.5701
21	0.0111073	0.00641792	0.00964522	16.9828	11.6803	2.30872	94.6447	94.9967	91.6312
35	0.0219421	0.0207385	0.0173916	16.1461	2.54876	8.82135	162.394	172.61	178.942
48	0.0101035	0.0135084	0.00886911	4.14284	5.74532	4.89821	172.772	221.643	192.11
Fig. 1g: Relative opioid receptor expression between short and longer differentiation protocols, over time
Days in Vitro	OPRM1, longer method			OPRK1, longer method			OPRD1, longer method			OPRM1, shorter method			OPRK1, shorter method			OPRD1, shorter method
0	1.489	0.504	1.33	1.348	0.952	0.778	0.903	1.106	0.879	1.489	0.504	1.33	1.348	0.952	0.778	0.903	1.106	0.821
14	2.673	3.219	4.633	43.487	48.117	51.636	0.058	0.759	0.099	9.608	5.189	12.349	7.284	8.077	9.747	2.778	2.272	1.519
21	5.65	4.508	4.153	29.897	37.007	36.473	0.075	0.166	0.128	10.191	3.901	6.175	1.62	0.873	0.785	1.54	1.593	1.7324
30										186.391	157.903	216.811	3.574	7.903	1.224	0.704	0.521	1.394
35	141.067	159.703	118.25	29.477	36.555	34.497	0.102	0.168	0.126	260.266	252.833	281.091	46	76.873	23.0573
Fig. 1h: Relative Expression of OPRM1 between DIV35 (longer protocol) vs. DIV14 (shorter protocol)
Longer	Shorter
141.067	9.608
159.703	5.189
118.25	12.349
Fig. 1i: Relative Expression of OPRK1 between DIV35 (longer protocol) vs. DIV14 (shorter protocol)
Longer	Shorter
29.477	7.284
36.555	8.077
34.497	9.747

## Sheet: Fig 2
Fig. 2e. Relative Opioid Receptor and TLR4 Expression Using Longer Protocol Only
Days in Vitro	OPRM1			OPRK1			OPRD1			TLR4
0	1.489	0.504	1.33	1.348	0.952	0.778	0.903	1.106	0.879	0.562	1.776	0.874
14	2.673	3.219	4.633	43.487	48.117	51.636	0.0588	0.759	0.099	1.201	3.035	0.601
21	5.65	4.508	4.153	29.897	37.007	36.473	0.0753	0.166	0.128	0.602	0.892	1.904
35	141.067	159.703	118.25	29.477	36.555	34.497	0.102	0.168	0.126	2.482	11.837	2.278
48	52.718	58.723	41.138	32.814	25.069	25.007	0.472	2.379	1.209	23.521	21.654	13.821

## Sheet: Fig 3
Fig. 3c: Mean Fluorescent Intensity of cAMP immunostaining
	VEH			MOR			WD
Treatment	3960.53	3582.43	3664.61	3564.38	3339.08	3700.87	4520.48	4363.56	3990.75
Fig. 3d: Relative Expression of MKI67 across conditions
VEH			MOR			WD
1.81467	0.624607	0.88226	2.00884	0.861067	1.356	1.87499	0.520096	2.10669
Fig. 3f: Proportions of cell identity marker positive cells
	NES+			GFAP+			NEUN+
VEH	0.111	0.154	0.099	0.243	0.203	0.297	0.644	0.642	0.602
MOR	0.369	0.19	0.348	0.191	0.289	0.315	0.439	0.519	0.335
WD	0.155	0.14	0.022	0.111	0.151	0.11	0.732	0.708	0.866
Fig. 3g: Relative Expression of opioid receptors across conditions
	OPRM1			OPRK1			OPRD1
VEH	1.81618	0.655083	0.840512	0.474309	1.21019	1.74215	0.472233	4.6025	0.460098
MOR	2.11694	0.307965	1.37212	0.29872	0.711546	3.12294	0.47905	1.12271	0.208326
WD	1.24845	0.537196	1.44027	0.274133	1.89862	2.95081	5.08043	2.30952	0.460098
Fig. 3i: %LIVE calcein-AM(+) cells
	VEH			MOR			WD
Treatment	71.3	28.3	55.7	88	54.96	44.31	77.73	11.36	49.41

## Sheet: Fig S1
S1 Fig: Relative Expression of OPRD1 between DIV35 (longer protocol) vs. DIV14 (shorter protocol)
OPRD1
Longer	Shorter
0.102217	2.77844
0.168894	2.27272
0.738025	1.51913
